# Supplementary material for: Comparison of the Immunogenicity and Efficacy of rBCG-EPCP009, BCG Prime-EPCP009 Booster, and EPCP009 Protein Regimens as Tuberculosis Vaccine Candidates
Source: Vaccines (Basel). 2023 Nov 22;11(12):1738. doi: 10.3390/vaccines11121738 (PMC10747267; doi:10.3390/vaccines11121738)
Supplement: Supplementary file 1 [file vaccines-11-01738-s001.zip]

Archive with 1 entries (1 files):
- vaccines-2651444-supplementary.pdf
